# Supplementary material for: Genetic Diversity, Population Structure, and Linkage Disequilibrium of an Association-Mapping Panel Revealed by Genome-Wide SNP Markers in Sesame
Source: Front Plant Sci. 2017 Jul 6;8:1189. doi: 10.3389/fpls.2017.01189 (PMC5498554; doi:10.3389/fpls.2017.01189)
Supplement: Supplementary file 1 [file Table_1.XLS]

## Sheet: Sheet1
Supplementary Table 1 The list of 366 accessions sampled in the collection.
SampleID	Accession	Original producing area	Type	Longitude(°)	Latitude(°)	Subgroups	Grouping in principal components analysis
aa	C010	China	landrace	111.483	33.2984	Mixed	Type1
ab	C005	China	landrace	114.783	34.5492	Pop 2	Type1
ac	C128	China	landrace	109.727	30.6016	Pop 1	Type1
ad	C036	China	landrace	113.357	33.6267	Mixed	Type1
ae	C135	Bangladesh	landrace	90.3563	23.685	Pop 1	Type1
af	C067	China	landrace	118.315	29.6961	Mixed	Type1
ag	C039	China	landrace	115.271	35.3107	Mixed	Type2
ah	C082	China	landrace	116.414	39.911	Pop 2	Type2
ai	C365	China	modern	113.625	34.7466	Pop 1	Type1
aj	C130	China	modern	112.9	30.4021	Pop 1	Type1
ak	C085	China	landrace	116.614	38.3307	Mixed	Type2
al	C086	China	landrace	114.577	38.1522	Mixed	Type2
am	C338	China	landrace	116.708	38.0386	Pop 2	Type2
an	C072	United Arab Emirates	NA	53.8478	23.4241	Pop 1	Type1
ao	C358	Japan	NA	139.732	35.709	Mixed	Type1
ap	C107	China	modern	115.471	38.8801	Pop 2	Type2
aq	C339	China	modern	114.515	38.0423	Pop 2	Type2
ar	C009	China	landrace	115.656	34.415	Pop 2	Type1
as	C367	China	modern	113.625	34.7466	Pop 1	Type1
at	C344	China	modern	115.481	35.2338	Pop 2	Type2
au	C083	China	landrace	117.206	39.0909	Pop 2	Type2
av	C187	China	modern	114.619	32.9627	Pop 1	Type1
aw	C329	Japan	NA	NA	NA	Mixed	Type1
ax	C363	China	modern	113.625	34.7466	Pop 1	Type1
ay	C058	China	landrace	113.976	34.7189	Pop 2	Type1
az	C077	India	modern	78.9629	20.5937	Pop 1	Type1
ba	C357	China	modern	113.625	34.7466	Pop 1	Type1
bb	C237	China	landrace	114.127	31.5612	Mixed	Type1
bc	C117	China	landrace	117.093	30.0244	Mixed	Type1
bd	C096	China	landrace	116.297	38.0257	Pop 2	Type2
be	Yu11_seq	China	modern	113.754	34.7655	Pop 1	Type1
bf	C118	China	landrace	118.273	32.0854	Pop 1	Type1
bg	C181	China	landrace	115.622	33.1603	Mixed	Type1
bh	C127	China	landrace	112.589	30.7092	Pop 1	Type1
bi	C060	China	landrace	115.484	33.86	Mixed	Type1
bj	C245	Burma	landrace	95.956	21.9162	Mixed	Type1
bk	C110	China	landrace	117.085	39.9883	Pop 2	Type2
bl	C322	China	landrace	121.655	31.7933	Pop 1	Type1
bm	C026	China	landrace	115.052	32.1314	Pop 2	Type1
bn	C011	China	landrace	111.849	33.0449	Pop 2	Type1
bo	C073	Japan	NA	138.253	36.2048	Mixed	Type1
bp	C223	China	modern	113.754	34.7655	Pop 1	Type1
bq	C356	China	modern	113.625	34.7466	Pop 1	Type1
br	C167	China	modern	113.754	34.7655	Mixed	Type1
bs	C299	China	landrace	113.957	30.9178	Pop 2	Type1
bt	C121	China	landrace	115.934	31.7272	Mixed	Type1
bu	C105	China	landrace	116.115	39.0001	Mixed	Type2
bv	C300	China	landrace	116.7	29.0117	Pop 1	Type1
bw	C158	America	NA	NA	NA	Pop 2	Type1
bx	C095	China	landrace	116.297	38.0257	Mixed	Type2
by	C134	China	landrace	114.872	30.4537	Pop 1	Type1
bz	C361	China	landrace	114.316	30.5544	Pop 1	Type1
ca	C172	China	landrace	115.966	37.3474	Mixed	Type2
cb	C336	China	landrace	116.537	37.8882	Pop 2	Type2
cc	C145	China	landrace	114.316	30.5544	Pop 1	Type1
cd	C008	China	landrace	115.104	35.8852	Mixed	Type1
ce	C103	China	landrace	117.013	39.7678	Pop 2	Type2
cf	C274	China	modern	113.698	34.8176	Pop 1	Type1
cg	C193	India	modern	78.9629	20.5937	Pop 1	Type1
ch	C111	China	landrace	117.013	39.7678	Pop 2	Type2
cj	C159	China	landrace	111.048	34.0543	Pop 2	Type1
ck	C362	Japan	NA	NA	NA	Mixed	Type1
cl	C094	China	landrace	116.297	38.0257	Pop 2	Type2
cm	C147	China	modern	114.515	38.0423	Pop 2	Type2
cn	C052	China	landrace	115.484	33.86	Mixed	Type1
co	C168	China	modern	112.948	33.0561	Mixed	Type1
cp	C210	China	landrace	115.573	35.0711	Pop 2	Type2
cq	C360	China	modern	115.596	32.6583	Pop 1	Type1
cr	C364	China	modern	113.625	34.7466	Pop 1	Type1
cs	C151	China	modern	114.017	33.5809	Pop 1	Type1
ct	C213	China	landrace	114.199	38.2471	Pop 2	Type2
cu	C051	China	landrace	111.762	34.768	Pop 2	Type1
cv	C182	Korea	landrace	127.767	35.9078	Pop 2	Type2
cw	C132	China	landrace	114.892	30.4006	Pop 1	Type1
cx	C144	China	modern	114.305	30.5931	Pop 1	Type1
cy	C057	China	landrace	111.653	34.3894	Mixed	Type1
cz	C289	China	modern	113.698	34.8176	Pop 1	Type1
da	C174	China	landrace	116.248	36.3349	Pop 2	Type2
db	C140	China	landrace	112.589	30.7092	Pop 1	Type1
dc	OAXACA	NA	NA	NA	NA	Pop 1	Type1
dd	C143	Guinea	NA	9.7W	9.95N	Pop 1	Type1
de	C016	China	landrace	111.298	34.184	Pop 1	Type1
df	C138	China	landrace	114.127	31.5612	Mixed	Type1
dg	C268	China	landrace	113.939	29.9707	Mixed	Type1
dh	C225	China	landrace	113.957	30.9178	Mixed	Type1
di	C207	China	landrace	123.356	42.741	Mixed	Type2
dj	C053	China	landrace	115.271	35.3107	Mixed	Type1
dk	C188	China	modern	113.754	34.7655	Mixed	Type2
dl	C252	Mozambique	NA	NA	NA	Pop 1	Type1
dm	C366	China	modern	113.625	34.7466	Pop 1	Type1
dn	C226	China	landrace	113.957	30.9178	Mixed	Type1
do	C160	China	landrace	113.064	35.171	Pop 2	Type2
dp	C137	China	landrace	113.689	31.2556	Pop 1	Type1
dq	C101	China	landrace	115.317	37.8688	Pop 2	Type2
dr	C017	China	landrace	112.132	34.6778	Mixed	Type1
ds	C250	Japan	NA	NA	NA	Mixed	Type1
dt	C355	China	landrace	118.415	29.8613	Mixed	Type1
du	C166	China	modern	113.754	34.7655	Mixed	Type1
dv	C270	China	landrace	116.312	27.9346	Pop 1	Type1
dw	C301	China	landrace	116.449	33.9293	Pop 1	Type1
dx	C075	Japan	NA	138.253	36.2048	Mixed	Type1
dy	C307	China	modern	114.305	30.5931	Pop 1	Type1
dz	C273	China	landrace	115.323	22.9666	Pop 1	Type1
ea	C065	China	landrace	117.943	28.4549	Mixed	Type1
eb	C165	Japan	modern	138.253	36.2048	Mixed	Type1
ec	C313	China	modern	114.305	30.5931	Pop 1	Type1
ed	C156	China	modern	113.754	34.7655	Pop 1	Type1
ee	C124	China	modern	114.892	30.4006	Pop 1	Type1
ef	C155	China	modern	113.754	34.7655	Pop 1	Type1
eg	C277	China	modern	113.698	34.8176	Pop 1	Type1
eh	C149	Burma	landrace	95.956	21.9162	Pop 1	Type1
ei	C271	China	landrace	117.245	28.2925	Pop 1	Type1
ej	C162	China	modern	114.305	30.5931	Pop 1	Type1
ek	C316	China	modern	113.603	34.6834	Pop 1	Type1
el	C317	China	landrace	119.853	32.9105	Pop 1	Type1
em	C049	China	landrace	114.198	35.6078	Pop 2	Type2
en	C286	China	modern	112.563	37.8735	Mixed	Type2
eo	C295	China	landrace	115.218	37.9433	Pop 2	Type2
ep	C183	China	modern	113.754	34.7655	Pop 1	Type1
eq	C261	China	landrace	111.22	35.1414	Mixed	Type2
er	C321	China	landrace	121.655	31.7933	Mixed	Type1
es	C224	China	landrace	111.788	30.8213	Pop 1	Type1
et	C120	China	landrace	117.847	30.6392	Pop 1	Type1
eu	C218	China	landrace	112.122	32.009	Pop 2	Type1
ev	C209	China	landrace	117.743	36.863	Pop 2	Type2
ew	C265	Thailand	NA	100.993	15.87	Mixed	Type1
ex	C208	China	landrace	116.1	38.4466	Pop 2	Type2
ey	C327	China	modern	113.891	22.5479	Pop 1	Type1
ez	C191	Mexico	landrace	102.55W	23.6345	Pop 1	Type1
fa	C296	China	landrace	116.294	38.0211	Pop 2	Type2
fb	C303	China	modern	113.625	34.7466	Pop 1	Type1
fc	C059	China	landrace	113.402	35.0994	Mixed	Type2
fd	C272	Arab Emirates	NA	NA	NA	Mixed	Type1
fe	C348	China	modern	121.268	37.4982	Pop 2	Type2
ff	C157	America	NA	NA	NA	Mixed	Type2
fg	C228	China	landrace	114.316	30.5544	Pop 1	Type1
fh	C291	China	landrace	114.74	32.3428	Pop 1	Type1
fi	C136	China	landrace	112.897	29.8116	Pop 1	Type1
fj	C318	China	landrace	120.052	32.1719	Pop 1	Type1
fk	C258	China	modern	113.698	34.8176	Pop 1	Type1
fl	C323	China	landrace	109.512	18.2528	Pop 1	Type1
fm	C310	China	modern	114.305	30.5931	Pop 1	Type1
fn	C146	China	landrace	108.2	34.2602	Pop 1	Type1
fo	C282	China	modern	114.619	32.9627	Pop 1	Type1
fp	C324	China	landrace	116.449	33.9293	Pop 2	Type1
fq	C177	China	landrace	116.784	35.5531	Pop 2	Type2
fr	C014	China	landrace	113.82	36.083	Pop 2	Type1
fs	C119	China	modern	113.593	34.8043	Mixed	Type1
ft	C184	China	landrace	115.261	33.0403	Pop 1	Type1
fu	C198	China	landrace	123.409	42.504	Pop 2	Type2
fv	C196	China	landrace	122.123	41.666	Pop 2	Type2
fw	C152	China	modern	113.754	34.7655	Pop 1	Type1
fx	C133	China	landrace	113.939	29.9707	Pop 1	Type1
fy	C326	China	landrace	117.943	28.4549	Mixed	Type1
fz	C242	China	landrace	115.136	27.2296	Pop 1	Type1
ga	C249	Mozambique	NA	NA	NA	Mixed	Type1
gb	C275	China	modern	113.698	34.8176	Pop 1	Type1
gc	C343	China	modern	120.759	37.8107	Pop 2	Type2
gd	C251	Japan	NA	NA	NA	Mixed	Type1
ge	C142	China	modern	113.625	34.7466	Pop 1	Type1
gf	C043	China	landrace	114.875	33.4658	Mixed	Type1
gg	C232	China	landrace	110.675	30.1997	Pop 1	Type1
gh	C230	China	landrace	112.122	32.009	Pop 1	Type1
gi	C215	China	landrace	114.571	38.1464	Pop 2	Type2
gj	C306	China	modern	114.305	30.5931	Pop 1	Type1
gk	C269	China	landrace	114.801	30.8415	Pop 1	Type1
gl	C076	Japan	NA	138.253	36.2048	Mixed	Type1
gm	C241	China	landrace	115.008	31.1727	Pop 1	Type1
gn	C353	China	modern	116.489	35.7328	Mixed	Type2
go	C244	China	landrace	116.358	27.9492	Pop 1	Type1
gp	C192	China	landrace	114.316	30.5544	Mixed	Type1
gq	C141	United Arab Emirates	NA	NA	NA	Pop 1	Type1
gr	C346	China	modern	116.277	36.1634	Mixed	Type1
gs	C347	China	landrace	120.019	35.9073	Mixed	Type2
gt	C333	China	landrace	114.684	38.3433	Mixed	Type2
gu	C240	China	landrace	111.199	30.4671	Pop 1	Type1
gv	C281	China	modern	114.619	32.9627	Pop 1	Type1
gw	C328	China	modern	110.198	20.044	Pop 1	Type1
gx	C330	Japan	NA	NA	NA	Mixed	Type1
gy	C235	China	landrace	114.127	31.5612	Mixed	Type1
gz	C320	China	landrace	120.052	32.1719	Mixed	Type1
ha	C290	China	landrace	114.74	32.3428	Pop 1	Type1
hb	C190	China	landrace	116.248	36.3349	Mixed	Type2
hc	C267	China	modern	112.122	32.009	Pop 1	Type1
hd	C236	China	landrace	114.618	31.2882	Pop 1	Type1
he	C253	Japan	NA	NA	NA	Mixed	Type2
hf	C248	Mozambique	NA	NA	NA	Pop 1	Type1
hg	C229	China	landrace	114.316	30.5544	Pop 1	Type1
hh	C266	Thailand	landrace	100.993	15.87	Pop 1	Type1
hi	C264	China	modern	114.017	33.5809	Pop 1	Type1
hj	C078	Burma	NA	NA	NA	Pop 1	Type1
hk	C233	China	landrace	115.266	30.4519	Pop 1	Type1
hl	C263	China	modern	114.022	33.0115	Pop 1	Type1
hm	C195	China	landrace	122.123	41.666	Pop 2	Type2
hn	C243	China	landrace	114.909	26.79	Pop 1	Type1
ho	C004	China	landrace	113.673	34.7528	Mixed	Type1
hp	C222	China	landrace	113.327	32.724	Mixed	Type1
hq	C003	China	landrace	115.161	35.9952	Mixed	Type1
hr	C044	China	landrace	115.099	33.4094	Mixed	Type1
hs	C048	China	landrace	115.099	33.4094	Mixed	Type1
ht	C040	China	landrace	113.327	32.724	Mixed	Type1
hu	C234	China	landrace	114.322	29.8414	Pop 1	Type1
hv	C125	China	landrace	116.694	30.1244	Pop 2	Type1
hw	C164	China	modern	102.93	26.9085	Mixed	Type1
hy	377	Bangladesh	NA	NA	NA	Pop 1	Type1
hz	C308	China	modern	114.305	30.5931	Pop 1	Type1
ia	C309	China	modern	114.305	30.5931	Pop 1	Type1
ib	C331	Japan	NA	NA	NA	Pop 2	Type2
ic	C345	China	modern	117.244	38.0708	Pop 2	Type2
id	C012	China	landrace	113.357	33.6267	Mixed	Type1
ie	C015	China	landrace	113.708	33.4069	Mixed	Type1
if	C038	China	landrace	112.908	33.7385	Pop 1	Type1
ig	C001	China	landrace	114.619	32.9627	Mixed	Type1
ih	C002	China	landrace	112.36	32.5208	Mixed	Type1
ii	C006	China	landrace	116.449	33.9293	Pop 2	Type1
ij	C019	China	landrace	114.091	32.147	Pop 2	Type1
ik	C020	China	landrace	114.697	33.6261	Pop 2	Type1
il	C021	China	landrace	113.593	34.8043	Mixed	Type1
im	C022	China	landrace	112.841	32.6971	Pop 2	Type1
in	C041	China	landrace	113.708	33.4069	Pop 1	Type1
io	C042	China	landrace	114.013	33.1456	Mixed	Type1
ip	C045	China	landrace	113.193	33.7662	Mixed	Type1
iq	C046	China	landrace	114.519	35.5754	Mixed	Type2
ir	C047	China	landrace	114.362	33.0067	Mixed	Type1
is	C054	China	landrace	114.026	32.8021	Mixed	Type1
it	C061	China	landrace	115.306	34.0911	Pop 1	Type1
iu	C068	China	modern	123.431	41.8057	Pop 2	Type2
iv	C069	China	landrace	121.127	41.0957	Pop 2	Type2
iw	C070	China	landrace	124.045	42.5522	Pop 2	Type2
ix	C071	China	landrace	120.02	40.299	Pop 2	Type2
iy	C197	China	landrace	120.018	41.7541	Pop 2	Type2
iz	C205	China	landrace	121.262	38.8517	Pop 2	Type2
ja	C212	China	landrace	116.342	35.4078	Pop 2	Type2
jb	C214	China	landrace	115.148	36.2856	Pop 2	Type2
jc	C216	China	landrace	115.874	38.3722	Pop 2	Type2
jd	C217	China	landrace	113.387	36.5023	Pop 1	Type2
je	C219	China	landrace	111.77	37.2616	Pop 2	Type2
jf	C220	China	landrace	113.281	35.7757	Pop 2	Type2
jg	C221	China	modern	113.754	34.7655	Mixed	Type1
jh	C246	Japan	NA	NA	NA	Pop 1	Type1
ji	C247	America	NA	NA	NA	Mixed	Type1
jj	C254	China	landrace	116.7	29.0117	Pop 1	Type1
jk	C255	China	modern	113.754	34.7655	Pop 1	Type1
jl	C256	China	modern	114.022	33.0115	Pop 1	Type1
jm	C257	China	modern	114.305	30.5931	Pop 1	Type1
jn	C259	China	modern	113.698	34.8176	Pop 1	Type1
jo	C260	China	modern	113.698	34.8176	Pop 1	Type1
jp	C262	China	landrace	116.241	28.3769	Pop 1	Type1
jq	C276	China	modern	113.698	34.8176	Pop 1	Type1
jr	C278	China	modern	113.698	34.8176	Pop 1	Type1
js	C279	China	modern	113.698	34.8176	Pop 1	Type1
jt	C280	China	modern	114.619	32.9627	Pop 1	Type1
ju	C283	China	modern	NA	NA	Pop 1	Type1
jv	C284	China	modern	NA	NA	Pop 1	Type1
jw	C292	China	landrace	114.74	32.3428	Pop 1	Type1
jx	C297	China	landrace	115.966	37.3474	Pop 2	Type2
jy	C314	China	modern	114.305	30.5931	Pop 1	Type1
jz	C315	China	modern	114.305	30.5931	Pop 1	Type1
ka	C319	China	landrace	120.052	32.1719	Pop 1	Type1
kb	C332	Burma	NA	NA	NA	Mixed	Type1
kc	C334	China	modern	116.299	39.4382	Pop 2	Type2
kd	C335	China	landrace	116.537	37.8882	Pop 2	Type2
ke	C337	China	landrace	116.294	38.0211	Mixed	Type2
kf	C340	China	modern	114.684	38.3433	Pop 2	Type2
kg	C341	China	modern	117.64	35.5059	Pop 2	Type2
kh	C342	China	modern	115.89	34.9525	Pop 2	Type2
ki	C352	China	modern	116.489	35.7328	Mixed	Type2
kj	C055	China	landrace	113.012	33.2544	Pop 2	Type1
kk	C056	China	landrace	112.528	32.9907	Pop 2	Type1
kl	C074	Japan	NA	NA	NA	Mixed	Type1
km	C079	Burma	NA	NA	NA	Mixed	Type1
kn	C106	China	modern	114.521	38.0487	Pop 2	Type2
ko	C108	China	landrace	114.152	38.0383	Pop 1	Type2
kp	C109	China	landrace	114.816	38.0549	Pop 2	Type2
kq	C112	China	landrace	116.391	39.1259	Pop 2	Type2
kr	C113	China	landrace	115.83	38.4228	Pop 2	Type2
ks	C114	China	landrace	115.67	37.7389	Pop 2	Type2
kt	C115	China	landrace	116.752	36.5536	Pop 2	Type2
ku	C116	China	landrace	117.827	37.1711	Pop 2	Type2
kv	C122	China	landrace	117.205	32.97	Pop 1	Type1
kw	C123	China	modern	116.257	32.6533	Mixed	Type1
kx	C126	China	landrace	113.12	31.0185	Pop 1	Type1
ky	C129	China	modern	113.957	30.9178	Pop 1	Type1
kz	C131	China	landrace	113.835	31.6164	Pop 1	Type1
la	C139	China	landrace	112.122	32.009	Pop 1	Type1
lb	C176	China	landrace	116.638	36.9338	Pop 2	Type2
lc	C178	China	landrace	117.129	34.8066	Pop 2	Type2
ld	C179	China	landrace	115.443	36.484	Pop 2	Type2
le	C180	China	landrace	116.763	36.7834	Mixed	Type2
lf	C185	China	modern	113.754	34.7655	Pop 1	Type1
lg	C186	China	landrace	109.851	29.0014	Pop 1	Type1
lh	C189	China	modern	114.305	30.5931	Pop 1	Type1
li	C194	China	landrace	124.067	40.4523	Pop 2	Type2
lj	C227	China	landrace	114.316	30.5544	Mixed	Type1
lk	C231	China	landrace	114.316	30.5544	Pop 1	Type1
ll	C238	China	landrace	115.654	32.1681	Pop 1	Type1
lm	C239	China	landrace	113.939	29.9707	Pop 1	Type1
ln	C302	China	landrace	123.431	41.8057	Pop 1	Type2
lo	C304	China	modern	113.625	34.7466	Mixed	Type1
lp	C305	China	modern	114.305	30.5931	Pop 1	Type1
lq	C325	China	landrace	114.205	35.1419	Pop 2	Type1
lr	C349	China	landrace	121.268	37.4982	Pop 2	Type2
ls	C350	China	modern	118.356	35.1047	Pop 2	Type2
lt	C351	China	modern	117.64	35.5059	Pop 2	Type2
lu	C354	China	landrace	118.356	35.1047	Pop 2	Type2
lv	C359	China	landrace	117.963	40.9529	Pop 2	Type2
lw	C007	China	landrace	114.783	34.5492	Mixed	Type1
lx	C013	China	landrace	113.708	33.4069	Mixed	Type1
ly	C018	China	landrace	114.022	33.3877	Pop 2	Type1
lz	C023	China	landrace	114.193	34.4115	Pop 2	Type1
ma	C024	China	landrace	114.065	35.3985	Pop 2	Type2
mb	C025	China	landrace	114.669	35.2015	Mixed	Type1
mc	C027	China	landrace	114.308	34.7973	Pop 2	Type1
md	C028	China	landrace	114.821	34.8222	Pop 2	Type1
me	C029	China	landrace	114.198	35.6078	Pop 1	Type1
mf	C030	China	landrace	114.879	31.6439	Mixed	Type1
mg	C031	China	landrace	113.213	33.9718	Pop 1	Type1
mh	C032	China	landrace	115.052	32.1314	Mixed	Type1
mi	C033	China	landrace	114.74	32.3428	Mixed	Type1
mj	C034	China	landrace	115.072	34.4457	Mixed	Type1
mk	C035	China	landrace	113.327	32.724	Mixed	Type1
ml	C037	China	landrace	113.673	34.7528	Mixed	Type1
mm	C050	China	landrace	116.449	33.9293	Mixed	Type1
mn	C063	China	landrace	115.101	29.2564	Mixed	Type1
mo	C064	China	landrace	117.943	28.4549	Mixed	Type1
mp	C066	China	landrace	117.152	28.9784	Mixed	Type1
mq	C080	China	landrace	108.497	34.3056	Pop 1	Type2
mr	C081	China	landrace	116.414	39.911	Pop 2	Type2
ms	C084	China	landrace	117.206	39.0909	Pop 2	Type2
mt	C087	China	landrace	111.008	35.0264	Pop 1	Type2
mu	C089	China	landrace	117.339	40.9475	Mixed	Type2
mv	C090	China	landrace	115.496	38.771	Pop 2	Type2
mw	C091	China	landrace	114.577	38.1522	Pop 2	Type2
mx	C092	China	landrace	114.193	38.2656	Pop 2	Type2
my	C093	China	landrace	114.193	38.2656	Pop 2	Type2
mz	C097	China	landrace	114.505	37.4505	Pop 2	Type2
na	C098	China	landrace	114.626	36.3408	Mixed	Type2
nb	C099	China	modern	114.521	38.0487	Pop 2	Type2
nc	C100	China	modern	114.521	38.0487	Pop 2	Type2
nd	C102	China	landrace	114.152	38.0383	Pop 2	Type2
ne	C104	China	landrace	115.836	38.4288	Pop 2	Type2
nf	C148	China	landrace	106.706	26.5992	Pop 1	Type1
ng	C150	China	modern	113.754	34.7655	Pop 1	Type1
nh	C154	China	modern	113.754	34.7655	Pop 1	Type1
ni	C161	China	modern	114.305	30.5931	Pop 1	Type1
nj	C163	China	landrace	112.517	31.2423	Pop 1	Type1
nk	C169	China	landrace	112.876	34.1562	Pop 2	Type2
nl	C170	China	landrace	115.218	37.9433	Mixed	Type2
nm	C171	China	landrace	116.695	39.5026	Pop 2	Type2
nn	C173	China	landrace	118.704	39.7406	Mixed	Type2
no	C199	China	landrace	125.04	41.7343	Pop 2	Type2
np	C200	China	landrace	122.349	40.4006	Pop 2	Type2
nq	C201	China	landrace	120.728	40.6148	Pop 2	Type2
nr	C202	China	landrace	123.356	42.741	Pop 2	Type2
ns	C203	China	landrace	121.799	41.5947	Pop 2	Type2
nt	C204	China	landrace	121.972	39.4198	Pop 2	Type2
nu	C206	China	landrace	124.038	42.5463	Mixed	Type2
nv	C211	China	landrace	115.481	35.2338	Pop 2	Type2
nw	C285	China	modern	114.305	30.5931	Pop 1	Type1
nx	C287	China	modern	114.469	38.0371	Mixed	Type2
ny	C288	China	modern	114.469	38.0371	Mixed	Type2
nz	C293	China	landrace	114.879	31.6439	Pop 1	Type1
oa	C294	China	landrace	112.688	37.6472	Mixed	Type2
ob	C298	China	landrace	116.564	33.2658	Mixed	Type1
oc	C311	China	modern	114.305	30.5931	Pop 1	Type1
od	C312	China	modern	114.305	30.5931	Pop 1	Type1
