# Supplementary material for: Genetic Diversity, Population Structure, and Linkage Disequilibrium of an Association-Mapping Panel Revealed by Genome-Wide SNP Markers in Sesame
Source: Front Plant Sci. 2017 Jul 6;8:1189. doi: 10.3389/fpls.2017.01189 (PMC5498554; doi:10.3389/fpls.2017.01189)
Supplement: Supplementary file 2 [file Table_2.XLS]

## Sheet: Sheet1
Supplementary Table 2 Summary of sequence data generated by SLAF-seq in 366 accessions.
SampleID	ReadSum	BaseSum	GC(%)	Q20(%)	CycleQ20(%)	Q30(%)
aa	2163501	389430180	39.99	88.24	100	81.04
ab	2304041	414727380	40.42	88.19	100	80.95
ac	2302403	414432540	40.12	86.89	100	79.66
ad	2911763	524117340	39.69	88.03	100	80.66
ae	1522824	274108320	39.81	88.03	100	80.88
af	1977830	356009400	39.68	88.21	100	81.02
ag	2416188	434913840	40.13	87.28	100	80.05
ah	2307866	415415880	39.82	88.24	100	80.94
ai	2878040	518047200	39.71	87.82	100	80.67
aj	2796271	503328780	39.92	87.99	100	80.76
ak	3022894	544120920	39.57	87.07	100	79.85
al	2630726	473530680	39.46	87.37	100	80.28
am	2452937	441528660	39.42	87.91	100	80.78
an	2298752	413775360	39.95	87.4	100	80.23
ao	2804560	504820800	39.48	87.42	100	80.15
ap	3013560	542440800	39.26	87.6	100	80.51
aq	2673899	481301820	39.67	88.33	100	81.22
ar	2803191	504574380	39.67	87.85	100	80.59
as	2622854	472113720	39.99	86.73	100	79.42
at	2631130	473603400	39.92	87.67	100	80.28
au	3222611	580069980	39.59	88.4	100	81.09
av	2842799	511703820	39.75	88.85	100	81.66
aw	2904838	522870840	39.21	87.54	100	80.47
ax	2491498	448469640	39.29	86.5	100	79.22
ay	2735777	492439860	39.65	87.14	100	79.88
az	1942830	349709400	39.44	87.83	100	80.31
ba	2427305	436914900	39.41	89.2	100	82
bb	2921470	525864600	39.72	87.41	100	80.31
bc	2374157	427348260	39.86	87.37	100	80.06
bd	2544542	458017560	38.65	87.38	100	80.3
be	2730692	491524560	39.2	86.95	100	79.77
bf	2112962	380333160	39.59	88.12	100	80.97
bg	2357384	424329120	39.77	87.48	100	80.28
bh	2643044	475747920	39.85	87.87	100	80.61
bi	2093406	376813080	39.5	87.73	100	80.62
bj	2515223	452740140	39.76	87.8	100	80.7
bk	3077906	554023080	39.27	88.16	100	81.01
bl	2619608	471529440	39.43	87.74	100	80.61
bm	2571596	462887280	39.58	87.71	100	80.46
bn	2599497	467909460	39.55	86.66	100	79.4
bo	2430041	437407380	39.55	88.04	100	80.84
bp	2613215	470378700	39.65	87.02	100	79.7
bq	2427306	436915080	39.37	86.69	100	79.42
br	2438976	439015680	39.62	87.97	100	80.65
bs	2144570	386022600	39.77	87.23	100	79.99
bt	5177841	932011380	39.56	87.25	100	80.02
bu	2740826	493348680	39.37	87.08	100	79.88
bv	2540243	457243740	39.65	87.24	100	80
bw	2542209	457597620	39.36	88.16	100	81.04
bx	3196334	575340120	38.72	87.69	100	80.64
by	2022767	364098060	39.67	87.47	100	80.21
bz	2640702	475326360	39.45	86.38	100	79.14
ca	2453528	441635040	39.55	87.39	100	80.27
cb	2659732	478751760	39.6	87.77	100	80.66
cc	3597294	647512920	39.42	87.7	100	80.45
cd	2468947	444410460	39.43	88.37	100	81.22
ce	2867526	516154680	39.51	87.79	100	80.72
cf	2538371	456906780	39.6	87.26	100	79.93
cg	2774231	499361580	39.9	86.29	100	78.86
ch	2535362	456365160	39.35	86.29	100	78.88
cj	2296462	413363160	39.85	86.64	100	79.28
ck	2399306	431875080	39.32	86.94	100	79.62
cl	2657174	478291320	39.74	87.47	100	80.08
cm	2672007	480961260	39.96	87.87	100	80.45
cn	2150625	387112500	39.75	87.93	100	80.74
co	2543131	457763580	39.53	88.02	100	80.76
cp	2438993	439018740	39.89	87.73	100	80.36
cq	1895570	341202600	39.59	87.78	100	80.53
cr	2247865	404615700	39.31	88.14	100	80.95
cs	2089606	376129080	39.72	87.74	100	80.5
ct	2317417	417135060	39.93	86.91	100	79.63
cu	2355879	424058220	39.75	87.42	100	80.24
cv	2586713	465608340	39.6	87.76	100	80.52
cw	2262017	407163060	39.62	87.53	100	80.41
cx	2612128	470183040	39.53	87.72	100	80.56
cy	2288689	411964020	39.5	87.19	100	80.04
cz	2698021	485643780	39.65	88.3	100	81.17
da	2527969	455034420	40.02	88.26	100	80.93
db	2208164	397469520	40.13	88.01	100	80.78
dc	2376304	427734720	39.73	87.88	100	80.68
dd	2177221	391899780	40.38	87.94	100	80.81
de	2118699	381365820	39.4	88.5	100	81.37
df	2765414	497774520	40.07	88.09	100	80.87
dg	2543741	457873380	39.59	88.19	100	80.99
dh	2127123	382882140	39.91	88.58	100	81.34
di	2632604	473868720	39.78	88.43	100	81.33
dj	2738381	492908580	39.17	86.64	100	79.36
dk	2509648	451736640	39.92	88.8	100	81.53
dl	2492874	448717320	40.11	87.12	100	79.73
dm	2285912	411464160	39.73	87.26	100	80.05
dn	3043231	547781580	39.55	87.77	100	80.49
do	2741974	493555320	39.59	88.42	100	81.31
dp	2619863	471575340	39.61	88.6	100	81.37
dq	2814521	506613780	40.05	87.29	100	79.97
dr	2670635	480714300	39.67	88.61	100	81.44
ds	3000875	540157500	39.54	88.24	100	81.12
dt	2476078	445694040	40.01	88.08	100	80.82
du	2265038	407706840	39.76	88.26	100	81.15
dv	2361141	425005380	39.7	88.29	100	81.16
dw	3004152	540747360	39.92	88.52	100	81.33
dx	2639848	475172640	39.6	87.41	100	80.24
dy	3194004	574920720	39.84	87.15	100	79.89
dz	2493378	448808040	39.93	88.35	100	81.15
ea	2167364	390125520	39.98	87.89	100	80.77
eb	3345224	602140320	39.68	88.05	100	80.83
ec	3136443	564559740	39.55	87.7	100	80.46
ed	2494319	448977420	39.02	87.95	100	80.81
ee	2563181	461372580	39.97	86.94	100	79.65
ef	3100016	558002880	39.63	87.04	100	79.82
eg	2569815	462566700	40.03	87.06	100	79.77
eh	2792775	502699500	39.93	88.68	100	81.49
ei	2878933	518207940	39.7	87.75	100	80.55
ej	3020859	543754620	39.91	87.94	100	80.73
ek	2945289	530152020	39.86	87.67	100	80.48
el	2775090	499516200	39.51	87.34	100	80.19
em	3089425	556096500	39.6	86.81	100	79.62
en	2528061	455050980	39.78	88.16	100	81.02
eo	2985866	537455880	39.91	86.91	100	79.64
ep	3141740	565513200	39.71	86.84	100	79.67
eq	3214023	578524140	40.13	89.18	100	81.93
er	2620638	471714840	39.05	87.84	100	80.75
es	3211555	578079900	39.5	87.56	100	80.35
et	2694028	484925040	39.48	88.74	100	81.67
eu	3206557	577180260	39.53	88.05	100	80.9
ev	3075548	553598640	39.85	87.54	100	80.37
ew	2606100	469098000	39.77	88.01	100	80.8
ex	3161238	569022840	39.58	87.77	100	80.64
ey	2735916	492464880	39.86	87.54	100	80.29
ez	2437750	438795000	39.61	87.79	100	80.69
fa	2322660	418078800	40.07	88.05	100	80.71
fb	1999319	359877420	39.67	88.22	100	81.02
fc	3063902	551502360	38.96	87.43	100	80.33
fd	3409380	613688400	39.7	86.64	100	79.33
fe	3074700	553446000	39.83	87.74	100	80.49
ff	2753533	495635940	39.23	87.4	100	80.28
fg	2457848	442412640	38.87	87.31	100	80.15
fh	2766877	498037860	39.98	87.13	100	79.89
fi	3100635	558114300	39.64	88.23	100	81.03
fj	2974729	535451220	39.19	87.9	100	80.75
fk	2532853	455913540	40	88.3	100	80.78
fl	2789729	502151220	39.3	86.94	100	79.46
fm	2812339	506221020	39.73	86.27	100	78.73
fn	2483343	447001740	39.47	87.82	100	80.34
fo	3267651	588177180	39.56	86.94	100	79.4
fp	3298674	593761320	39.43	87.13	100	79.66
fq	2861010	514981800	39.74	87.45	100	79.89
fr	2880368	518466240	39.9	87.06	100	79.58
fs	2716542	488977560	39.89	87.39	100	79.91
ft	3866168	695910240	39.45	87.5	100	79.99
fu	3109023	559624140	39.82	87.15	100	79.66
fv	3449710	620947800	39.92	87.07	100	79.56
fw	3469630	624533400	39.83	87.79	100	80.34
fx	2810040	505807200	39.53	86.4	100	78.86
fy	2487669	447780420	40.19	87.27	100	79.74
fz	2681751	482715180	40.09	87.35	100	79.85
ga	3662118	659181240	39.83	87.5	100	79.96
gb	3171779	570920220	39.99	87.31	100	79.79
gc	3173836	571290480	39.98	87.97	100	80.69
gd	3169777	570559860	39.81	89.14	100	81.89
ge	3087376	555727680	39.86	88.62	100	81.32
gf	2728338	491100840	39.72	88.7	100	81.5
gg	2323543	418237740	39.8	87.26	100	79.89
gh	2701786	486321480	39.96	88.25	100	80.82
gi	2514390	452590200	39.73	87.02	100	79.57
gj	2224356	400384080	39.91	87.25	100	79.89
gk	2430829	437549220	39.72	87.09	100	79.66
gl	2616292	470932560	39.74	86.94	100	79.56
gm	2691556	484480080	39.63	87.26	100	79.9
gn	2986006	537481080	40.01	87.33	100	79.88
go	3115368	560766240	40.07	88.2	100	80.78
gp	3281071	590592780	40.05	87.1	100	79.79
gq	3207370	577326600	40.11	87.78	100	80.47
gr	2855822	514047960	39.67	87.3	100	79.94
gs	3216189	578914020	39.87	88.31	100	81.01
gt	2574204	463356720	40.04	86.48	100	79.13
gu	2308491	415528380	40.07	87.31	100	80.07
gv	2876481	517766580	40.17	87.46	100	80.11
gw	3373200	607176000	40.03	86.89	100	79.53
gx	2946232	530321760	39.8	86.96	100	79.6
gy	2911631	524093580	39.86	87.03	100	79.78
gz	3815645	686816100	39.62	88.07	100	80.76
ha	2443283	439790940	39.97	88.86	100	81.65
hb	2689409	484093620	39.93	87.64	100	80.35
hc	2607128	469283040	39.67	87.22	100	79.96
hd	2713863	488495340	39.88	88.19	100	80.93
he	2650972	477174960	39.81	87.72	100	80.46
hf	2934425	528196500	39.8	89.12	100	81.93
hg	2755163	495929340	39.59	87.7	100	80.58
hh	5321864	957935520	39.72	87.97	100	80.78
hi	3133684	564063120	39.79	88.26	100	81.01
hj	3056816	550226880	39.77	89.37	100	82.19
hk	3298945	593810100	39.54	89.05	100	81.84
hl	2209250	397665000	39.67	88.9	100	81.63
hm	3016459	542962620	39.76	88.94	100	81.74
hn	3206520	577173600	40.17	87.58	100	80.09
ho	3593284	646791120	40.06	87.89	100	80.51
hp	3348787	602781660	39.9	87.84	100	80.61
hq	3125525	562594500	39.39	88.28	100	81.09
hr	3488559	627940620	39.78	87.87	100	80.69
hs	2865628	515813040	40.16	87.79	100	80.57
ht	2993802	538884360	39.47	87.75	100	80.57
hu	2167958	390232440	40.45	87.99	100	80.56
hv	3243298	583793640	40.76	86.73	100	79.41
hw	2928485	527127300	39.83	87.45	100	80.37
hy	3214077	578533860	40.06	87.37	100	80.25
hz	2033862	366095160	39.73	94.39	100	90.35
ia	2096480	377366400	38.77	94.48	100	90.35
ib	1917654	345177720	40.19	94.88	100	90.84
ic	1949993	350998740	39.59	94.42	100	90.33
id	2348614	422750520	39.57	94.36	100	90.14
ie	2208508	397531440	39.61	94.77	100	90.7
if	2853807	513685260	38.95	95.03	100	91.17
ig	2389467	430104060	39.35	94.63	100	90.63
ih	2457874	442417320	39.16	94.5	100	90.43
ii	2307859	415414620	39.16	94.88	100	90.95
ij	2640196	475235280	39.46	94.8	100	90.88
ik	2156191	388114380	38.92	94.84	100	90.82
il	2211939	398149020	39.33	95.13	100	91.36
im	1986124	357502320	39.36	94.78	100	90.87
in	1619583	291524940	39.46	95.14	100	91.34
io	2256540	406177200	39.06	94.85	100	90.8
ip	2206090	397096200	38.99	95.11	100	91.29
iq	2284958	411292440	39.04	95.08	100	91.31
ir	2283010	410941800	39.09	94.89	100	90.98
is	2648190	476674200	38.81	93.66	100	89.03
it	1749880	314978400	39.41	94.76	100	90.71
iu	2222967	400134060	38.95	94.11	100	89.55
iv	1630921	293565780	39.65	94.97	100	91.22
iw	2100408	378073440	39.23	94.81	100	90.87
ix	2003732	360671760	38.94	94.57	100	90.55
iy	2516521	452973780	39.23	94.82	100	90.85
iz	2091418	376455240	39.32	94.87	100	90.91
ja	2449781	440960580	38.91	94.79	100	90.8
jb	1926077	346693860	39.32	94.86	100	90.92
jc	2067315	372116700	39.3	94.93	100	91.06
jd	2433913	438104340	39.37	95.08	100	91.22
je	2890590	520306200	38.88	94.91	100	91.02
jf	2322739	418093020	39.25	94.82	100	90.83
jg	2109809	379765620	38.98	95	100	91.18
jh	2278576	410143680	38.55	94.57	100	90.46
ji	2188221	393879780	39.04	93.8	100	89.24
jj	1747520	314553600	39.21	94.82	100	90.84
jk	2238659	402958620	38.86	94.85	100	90.91
jl	1995784	359241120	38.82	94.85	100	90.91
jm	2407241	433303380	39.24	94.75	100	90.79
jn	2240536	403296480	38.76	94.99	100	91.08
jo	2273665	409259700	38.96	95.05	100	91.19
jp	1805888	325059840	39.26	94.69	100	90.68
jq	2137939	384829020	39.26	94.92	100	91.04
jr	2059511	370711980	39.37	94.99	100	91.11
js	2103421	378615780	38.86	95.22	100	91.45
jt	2434066	438131880	39.39	95.05	100	91.14
ju	2502081	450374580	38.94	94.94	100	91.07
jv	2042182	367592760	39.19	93.78	100	89.2
jw	2041889	367540020	38.94	93.66	100	89.06
jx	1635832	294449760	39.09	93.9	100	89.38
jy	1942106	349579080	39.28	94.59	100	90.52
jz	2111070	379992600	39.05	93.82	100	89.27
ka	2123107	382159260	39.35	93.82	100	89.22
kb	2079092	374236560	39.15	94.31	100	90.01
kc	1369211	246457980	40.26	94.91	100	91.02
kd	1863891	335500380	39.52	94.67	100	90.52
ke	2366270	425928600	39.13	94.58	100	90.42
kf	2164897	389681460	38.97	94.72	100	90.64
kg	2223073	400153140	38.62	94.71	100	90.63
kh	1853892	333700560	38.9	94.58	100	90.54
ki	2111778	380120040	39.23	94.62	100	90.54
kj	2011690	362104200	39.16	94.56	100	90.45
kk	2101538	378276840	38.86	94.71	100	90.7
kl	1560149	280826820	38.76	94.76	100	90.79
km	2726007	490681260	38.74	94.75	100	90.68
kn	1926856	346834080	38.82	94.34	100	90.05
ko	1792653	322677540	39.38	94.7	100	90.62
kp	1503264	270587520	38.81	94.39	100	90.14
kq	1635496	294389280	39.34	94.96	100	91.11
kr	1946970	350454600	38.81	94.74	100	90.63
ks	2320716	417728880	38.77	94.58	100	90.43
kt	2152521	387453780	39.04	94.34	100	90.01
ku	2370238	426642840	39.01	94.59	100	90.38
kv	1884207	339157260	38.92	94.61	100	90.55
kw	2142421	385635780	38.57	94.6	100	90.5
kx	1444056	259930080	38.68	94.73	100	90.69
ky	1457103	262278540	39.09	94.73	100	90.75
kz	1148552	206739360	38.84	94.67	100	90.72
la	1862294	335212920	39.03	94.99	100	91.14
lb	2562599	461267820	38.76	94.84	100	90.98
lc	1815651	326817180	38.76	94.97	100	91.14
ld	2105668	379020240	38.92	95	100	91.2
le	1569847	282572460	38.95	94.64	100	90.61
lf	1952552	351459360	38.41	94.68	100	90.64
lg	2644083	475934940	38.8	94.85	100	90.87
lh	2628733	473171940	38.69	94.74	100	90.75
li	2492405	448632900	39.11	94.7	100	90.68
lj	2605223	468940140	38.64	94.6	100	90.61
lk	2224773	400459140	38.87	94.49	100	90.39
ll	2321322	417837960	39.06	95.02	100	91.17
lm	2120349	381662820	38.83	94.99	100	91.1
ln	2345297	422153460	38.88	94.95	100	91.07
lo	2248875	404797500	38.8	94.86	100	90.96
lp	2353817	423687060	38.7	94.87	100	90.92
lq	2194916	395084880	38.82	94.7	100	90.73
lr	1971290	354832200	39.84	95.11	100	91.26
ls	1487712	267788160	39.7	94.93	100	91.02
lt	2062970	371334600	39.73	94.8	100	90.84
lu	2569012	462422160	39.23	94.98	100	91.06
lv	2127723	382990140	39.45	95.11	100	91.26
lw	2180742	392533560	39.38	94.98	100	91.15
lx	2618188	471273840	38.99	94.61	100	90.57
ly	1791866	322535880	39.56	95.07	100	91.24
lz	2406815	433226700	39.47	94.31	100	90.1
ma	1923096	346157280	39.36	94.57	100	90.49
mb	2199639	395935020	39.53	94.35	100	90.24
mc	1832092	329776560	39.24	94.4	100	90.24
md	2219639	399535020	38.72	94.17	100	90
me	1984777	357259860	39.15	93.99	100	89.66
mf	1575008	283501440	39.67	94.26	100	90.06
mg	2146567	386382060	39.48	94.34	100	90.18
mh	2124958	382492440	39.45	93.9	100	89.39
mi	1389005	250020900	39.7	94.96	100	91.04
mj	1906951	343251180	39.59	93.72	100	89.09
mk	2473110	445159800	38.85	94.04	100	89.58
ml	2008400	361512000	39.64	94	100	89.49
mm	2166051	389889180	39.49	94.08	100	89.6
mn	2302215	414398700	39.05	94.09	100	89.67
mo	1861925	335146500	39.64	93.76	100	89.23
mp	1688676	303961680	39.42	94.12	100	89.74
mq	2414090	434536200	39.21	94.29	100	89.95
mr	1826628	328793040	39.31	94.7	100	90.73
ms	2241191	403414380	39.94	94.78	100	90.76
mt	2017210	363097800	38.93	93.95	100	89.45
mu	2118438	381318840	38.73	93.7	100	89.2
mv	1843260	331786800	39.48	93.97	100	89.5
mw	2724392	490390560	39.32	94.22	100	89.95
mx	1951853	351333540	38.82	93.82	100	89.44
my	2219160	399448800	39.09	94.34	100	90.18
mz	1973118	355161240	39.52	93.95	100	89.6
na	1764975	317695500	39.71	94.39	100	90.34
nb	2017660	363178800	38.94	94.13	100	89.87
nc	1890740	340333200	38.99	94.16	100	89.89
nd	2228989	401218020	38.96	93.82	100	89.4
ne	2146368	386346240	39.16	94.55	100	90.59
nf	2342615	421670700	39.05	94.42	100	90.4
ng	1797910	323623800	39.39	94.92	100	91.07
nh	2287468	411744240	39.09	94.32	100	90.29
ni	1948078	350654040	39.26	94.36	100	90.29
nj	2374918	427485240	39.15	94.54	100	90.28
nk	2150530	387095400	39.63	94.38	100	90.05
nl	2250519	405093420	39.13	94.57	100	90.34
nm	1993735	358872300	39.22	95.09	100	91.27
nn	2214965	398693700	39.17	94.94	100	91.02
no	2522490	454048200	38.87	94.91	100	91.02
np	2664836	479670480	38.76	94.95	100	91.06
nq	1925928	346667040	39.44	94.75	100	90.66
nr	1853043	333547740	39.63	94.31	100	90.1
ns	2449687	440943660	39.15	94.39	100	90.15
nt	2239884	403179120	39.13	94.22	100	89.91
nu	1640450	295281000	39.8	94.04	100	89.67
nv	1536727	276610860	39.78	94.44	100	90.33
nw	1192421	214635780	39.92	94.47	100	90.31
nx	2391463	430463340	38.8	94.57	100	90.42
ny	2419765	435557700	39.21	94.03	100	89.66
nz	2333935	420108300	38.92	93.66	100	88.94
oa	2124509	382411620	38.91	93.99	100	89.49
ob	1892779	340700220	38.8	93.86	100	89.28
oc	2100235	378042300	39.39	94.11	100	89.61
od	2102772	378498960	38.93	95.26	100	91.57
Total	902358907	162424603260	39.4728	90.7138	100	84.8455
