# Supplementary material for: Genetic Diversity, Population Structure, and Linkage Disequilibrium of an Association-Mapping Panel Revealed by Genome-Wide SNP Markers in Sesame
Source: Front Plant Sci. 2017 Jul 6;8:1189. doi: 10.3389/fpls.2017.01189 (PMC5498554; doi:10.3389/fpls.2017.01189)
Supplement: Supplementary file 3 [file Table_3.XLS]

## Sheet: Sheet1
Supplementary Table 3 Summary of information of SLAF and SNPs identified in 366 accessions.
SampleID	SLAFNum	AverDepth	SNPNuma	SNPNumb
aa	120259	13.0422	287361	78601
ab	115255	15.4187	256458	75348
ac	118284	14.3209	276784	77593
ad	127156	18.2282	291906	82706
ae	104265	11.1275	231167	66891
af	119703	12.5076	276378	78960
ag	122037	15.0336	283897	80628
ah	115005	15.6755	251991	74673
ai	133098	16.1886	341485	86380
aj	127575	16.5401	305791	82717
ak	127768	18.5167	299718	83141
al	127503	15.4747	311852	83607
am	117808	15.9506	272256	77371
an	124245	13.5755	307870	80607
ao	129014	16.421	322866	84040
ap	125444	18.7011	296569	81902
aq	112767	17.6202	265222	74448
ar	122293	17.0148	296675	80918
as	127530	15.2089	318584	83123
at	118663	17.0454	267088	77572
au	126779	19.8166	299091	82162
av	114464	19.4808	256331	74828
aw	132743	16.6036	340413	86024
ax	127709	14.8013	308334	83568
ay	125667	16.8411	289865	81599
az	108937	13.861	239914	70668
ba	118401	15.39	278433	76881
bb	130163	17.2263	310316	83813
bc	122019	13.8906	300037	79765
bd	128080	15.2359	311279	83593
be	132725	15.0718	336716	86373
bf	113213	14.0063	259719	74398
bg	125081	13.9364	303364	80486
bh	128725	15.8069	299499	82841
bi	123243	13.1033	280159	80378
bj	118038	16.4432	262678	76461
bk	125889	19.3829	288499	81901
bl	128575	15.5809	311539	83026
bm	124630	15.84	295590	82019
bn	121739	16.48	278177	80398
bo	120281	15.4562	284183	79078
bp	130563	15.3097	306766	83866
bq	120369	15.2658	285562	79569
br	117294	16.0591	264860	76917
bs	123052	12.9078	285192	79346
bt	138490	27.7299	382541	88047
bu	127196	16.9686	293011	83150
bv	120623	16.2725	277109	78670
bw	125342	15.9142	289966	81980
bx	134063	18.1138	342062	85827
by	110213	14.3663	235473	71604
bz	126079	16.0568	296605	82303
ca	114581	16.3346	256917	74581
cb	123261	17.0594	275787	80434
cc	135233	20.3699	330120	84601
cd	120634	16.6619	257748	78263
ce	124365	16.5767	312944	81487
cf	124877	15.5956	291976	80873
cg	125568	16.4763	297073	80491
ch	121457	15.2515	292123	79463
cj	121976	14.1732	273812	78041
ck	121618	15.4143	275047	78092
cl	121337	17.2089	269918	78900
cm	123933	16.5411	284389	79731
cn	119598	12.5238	298570	78672
co	124238	15.7639	288711	81106
cp	126040	14.6192	305397	82094
cq	106923	13.9428	227714	69699
cr	119025	15.1593	260190	77511
cs	124405	12.699	287785	81183
ct	114284	15.4141	253742	73797
cu	127874	13.3395	317376	83202
cv	114016	17.8727	253432	74798
cw	118781	13.7951	283326	77469
cx	127353	15.9379	298237	81476
cy	120808	14.9025	265790	79461
cz	128858	15.5139	320525	83557
da	116660	16.7774	262571	75672
db	117439	13.6287	276391	75719
dc	124084	13.9047	320938	79837
dd	117722	11.2687	330585	76084
de	120885	13.5993	275885	79220
df	115000	18.0564	261069	73137
dg	111043	17.4614	249992	71552
dh	106740	14.9001	240726	69319
di	122279	16.0335	291515	79337
dj	127672	15.6291	320695	83126
dk	114564	16.9069	260207	75176
dl	118118	16.045	264560	75677
dm	128710	12.9017	322672	83585
dn	124879	18.3447	305987	81673
do	120955	17.0984	288976	79191
dp	119118	17.1242	273620	77066
dq	127712	16.4626	318300	83794
dr	123892	16.618	296396	81815
ds	127770	17.7958	315293	83216
dt	124226	14.7429	300701	80764
du	120366	14.674	266486	78007
dv	111125	16.4088	248408	71159
dw	123031	18.8732	284450	78829
dx	127527	15.2468	319986	82656
dy	121963	19.8336	284236	78457
dz	109817	17.154	246183	70369
ea	119584	13.3727	287699	78269
eb	129688	19.7627	313036	83121
ec	131507	17.9455	327298	83527
ed	130299	13.9801	335655	84791
ee	127481	14.8541	308527	82649
ef	129709	18.263	312799	84325
eg	110341	17.8785	237985	69965
eh	124564	16.4709	312128	80663
ei	133614	15.5718	353645	84590
ej	129493	17.655	307498	82806
ek	114360	20.186	248474	73399
el	129361	16.2102	316719	83781
em	125350	18.6502	302812	82563
en	124143	14.9595	302102	79924
eo	125904	17.8879	297288	80836
ep	129856	18.1072	320390	83672
eq	115409	22.0751	260375	74027
er	127322	14.4298	338555	82256
es	132299	18.2186	341738	84815
et	125612	16.0233	313902	81855
eu	129449	19.4371	305850	82441
ev	126338	18.1886	306252	81235
ew	113979	17.4274	257653	74477
ex	120572	20.4939	273897	77837
ey	118445	17.8686	262630	75607
ez	117756	15.8846	263780	75527
fa	109150	16.281	239461	70746
fb	113682	13.2545	254862	73895
fc	126409	18.7673	305939	83384
fd	128247	19.8002	321479	81852
fe	126266	18.2244	305468	80803
ff	128064	16.1243	316374	83486
fg	125548	14.7378	308912	82280
fh	127268	16.405	299400	82412
fi	118614	20.8244	259835	75832
fj	128942	17.6507	319410	83720
fk	119634	15.9003	285410	76639
fl	123280	16.7485	300963	77940
fm	125471	16.8221	292767	80465
fn	116490	16.2982	263566	75939
fo	130596	19.1035	301944	83034
fp	128304	20.2755	298073	82673
fq	127450	17.3992	297133	82297
fr	126155	17.7793	289190	81600
fs	129911	15.9521	312537	84317
ft	131875	23.0322	320776	84082
fu	120676	19.9422	274443	77811
fv	118740	22.6113	270682	76432
fw	131137	20.4987	319573	83714
fx	125064	17.4211	290152	81369
fy	105694	18.1331	225349	66530
fz	118272	17.9237	260884	75026
ga	126665	22.6872	295582	80997
gb	116626	21.0075	258973	75227
gc	124920	19.8208	281461	79436
gd	124799	20.01	288614	80098
ge	131252	18.3409	315231	84511
gf	129419	16.2546	314780	84184
gg	125712	13.7374	296249	80336
gh	128184	15.5504	318544	81949
gi	118224	16.2064	268092	77204
gj	111218	14.9451	248898	72687
gk	113615	16.3614	250065	73743
gl	127583	15.7173	309835	81551
gm	126889	16.0189	305781	79986
gn	119386	19.372	266754	76990
go	118646	19.9731	278215	76638
gp	130958	18.7948	327311	84017
gq	131210	18.4515	323407	83897
gr	130277	16.8024	307044	82368
gs	126891	19.8474	289585	80458
gt	114423	16.4626	264153	74583
gu	121187	13.5653	294987	78937
gv	123304	17.2923	290820	78894
gw	132410	19.267	322052	83799
gx	126134	17.8433	296861	81188
gy	124017	17.8415	292980	79627
gz	136452	20.618	362368	85474
ha	120115	15.1597	285244	78054
hb	117386	17.0529	273770	76418
hc	121848	15.4994	296684	80072
hd	121245	17.0791	277340	78299
he	126929	15.532	306659	81915
hf	128220	17.353	314838	83350
hg	125339	15.3827	325246	81026
hh	135465	29.6487	357864	86577
hi	123057	19.623	285767	79848
hj	128449	18.0295	322650	82371
hk	130912	19.138	334608	83504
hl	127669	12.9092	309713	82056
hm	129288	18.1231	314494	83928
hn	132032	18.2117	337062	84706
ho	130489	21.0116	325940	84952
hp	134766	18.7924	339269	85785
hq	128099	19.2395	304651	82943
hr	133460	19.9593	343808	86611
hs	131005	16.6185	327733	85201
ht	132368	17.0297	339779	85795
hu	125954	12.9063	305397	82023
hv	133219	18.1231	343177	85322
hw	134445	15.947	352638	86010
hx	132510	16.0627	344661	86000
hy	131905	17.4304	371666	84327
hz	130351	12.4595	298642	82275
ia	127684	13.6905	282884	80401
ib	130894	11.4984	311205	83216
ic	127347	12.5113	285972	80798
id	130526	14.6284	297298	82327
ie	132167	13.4427	311116	83131
if	131778	18.158	301440	82466
ig	132082	14.7428	305589	83113
ih	129450	15.7212	287065	81270
ii	130225	14.5784	297640	82054
ij	131925	16.5292	302953	83148
ik	130970	13.4627	304821	82850
il	130397	13.3607	307066	82220
im	130421	11.8799	310801	82622
in	128782	9.5783	307711	82068
io	129444	14.3296	293140	81498
ip	130087	14.1282	292064	82422
iq	129816	14.2557	303497	82507
ir	132029	14.1154	308828	83552
is	133721	16.4726	307263	84350
it	131142	10.5819	306234	83258
iu	125821	14.8859	269891	78864
iv	124449	9.4831	305120	79860
iw	130803	13.1084	301446	82712
ix	129094	12.7947	288512	81401
iy	131914	15.6556	303084	82789
iz	129846	13.394	288650	82055
ja	127303	16.4414	276596	81580
jb	130419	11.7496	306359	82754
jc	131614	12.6073	309172	83872
jd	131666	15.03	303731	82409
je	130909	18.556	296060	82170
jf	130226	14.7409	295298	82352
jg	133439	12.6382	319285	84299
ji	122514	14.7552	268447	76388
jj	126987	11.0199	288997	79796
jk	131158	14.308	293114	82377
jl	131365	12.5911	294183	82641
jm	133524	14.6694	312261	83558
jn	131427	14.187	298608	81969
jo	122067	15.4514	267947	75877
jp	129928	11.3524	293789	82081
jq	132698	12.9144	313283	83758
jr	131732	12.5408	309268	82424
js	132714	12.8186	315258	83274
jt	132981	15.2031	303172	83245
ju	132561	15.6383	304577	82826
jv	132352	12.5469	307542	83692
jw	130041	12.5723	301686	81523
jx	125423	10.3385	289595	80112
jy	133949	11.4433	322087	84969
jz	127908	13.6767	285633	80583
ka	129633	13.5334	292638	81424
kb	122766	14.1441	265249	76905
kc	121664	8.0374	298390	78946
kd	124991	12.2194	278562	79777
ke	129019	15.2741	292596	82157
kf	127983	14.0483	286352	81013
kg	122435	15.445	263042	77650
kh	122009	12.6066	265975	77595
ki	126391	13.9175	279050	80048
kj	127483	13.1289	280246	80814
kk	125678	14.1615	273754	79471
kl	121578	10.4981	267638	77469
km	128817	17.7268	300206	81296
kn	122429	13.2428	262676	77989
ko	127609	10.7653	313238	81023
kp	116152	10.7755	244699	73479
kq	124811	9.8687	301867	79857
kr	120739	13.4766	261742	76831
ks	115898	16.7919	245182	72522
kt	123120	14.7146	262711	78360
ku	129071	15.2099	295394	81813
kv	123266	12.6563	270355	77260
kw	122760	14.864	261425	77757
kx	120794	10.0619	252478	76168
ky	120261	10.1289	254217	75948
kz	115255	8.2572	238840	72526
la	124167	12.2667	280616	79006
lb	128156	16.8562	282057	80991
lc	122339	12.4814	263489	77849
ld	127163	13.6658	288587	80819
le	124591	10.1241	281017	79557
lf	128767	12.512	293577	81792
lg	128134	17.5955	282192	80679
lh	129303	17.0249	293809	81916
li	127183	16.3736	282365	80524
lj	131796	16.4779	309729	82148
lk	126170	14.314	290604	79592
ll	127717	15.3965	281203	80477
lm	127136	13.9404	282094	80544
ln	126157	15.6898	277729	80301
lo	128220	14.4787	295976	80662
lp	128455	15.5492	281357	80985
lq	127032	14.5801	277566	80259
lr	133687	11.3007	331321	84864
ls	126116	9.2469	290764	80636
lt	132423	12.0999	320300	83870
lu	133264	16.2022	304196	83709
lv	129508	13.5872	291685	81781
lw	132636	13.1324	315541	83458
lx	133934	15.9997	317924	84264
ly	128567	11.0519	300761	81211
lz	131723	15.0295	302157	82405
ma	128908	12.1546	291357	81324
mb	132363	13.2042	316316	83246
mc	128362	11.547	291839	80955
md	132649	13.7285	302315	83104
me	127484	12.8141	281915	80101
mf	124883	9.9397	286323	79449
mg	131711	13.1693	303488	82355
mh	128070	13.5175	285101	80208
mi	115892	8.0919	298926	74676
mj	125693	12.4396	273605	78378
mk	129291	16.1515	283331	79863
ml	130401	12.5399	294840	82395
mm	129362	13.8177	289856	81101
mn	128478	15.0934	278880	79290
mo	129717	11.4184	298596	81288
mp	126502	10.9106	281729	79614
mq	134607	14.6183	316000	84336
mr	128192	11.2302	297292	81134
ms	131752	13.4577	313209	83516
mt	128919	13.1031	282537	79970
mu	131802	13.3787	291702	81325
mv	125228	12.1047	272398	78673
mw	131986	17.0258	306794	81912
mx	127759	12.3897	288255	80716
my	132013	13.4261	313621	83410
mz	126845	12.4099	286557	79767
na	130523	9.8129	325434	82866
nb	128654	12.7707	288449	81127
nc	128069	11.976	289119	80519
nd	130488	14.0723	294250	82018
ne	132065	12.859	315565	83514
nf	132673	14.2416	311465	83171
ng	127289	11.3523	289005	80467
nh	131306	14.3044	298052	82068
ni	128415	12.3404	284748	80516
nj	131846	14.8689	303063	82453
nk	129496	13.288	300502	81364
nl	134220	13.4999	320031	84206
nm	131305	12.1689	307307	83172
nn	129246	14.1333	290906	80646
no	129364	16.3855	290335	81214
np	130167	17.4057	288137	81285
nq	127303	12.2847	285679	80295
nr	126921	11.7964	284675	80477
ns	128494	16.0123	282925	80449
nt	130082	14.3315	288497	81304
nu	124266	10.3664	277636	77949
nv	123204	9.4533	291167	79128
nw	108533	7.7894	261362	69734
nx	133613	14.9732	305129	83416
ny	130857	15.4643	288380	80929
nz	127634	15.4567	274999	79133
oa	123251	14.2988	273210	77849
ob	127564	12.1838	284306	80079
oc	130527	13.1852	295485	81585
od	132019	13.1347	302050	82823
Total	202603	15.32	722824	89924
SNPNuma : The number of SNPs was initially called for these accessions.
SNPNumb : The number of SNPs after filtered (minor allele frequency < 0.01, missing rates > 0.30).
